# Supplementary material for: An Integrated Model of Minor Intron Emergence and Conservation
Source: Front Genet. 2019 Nov 13;10:1113. doi: 10.3389/fgene.2019.01113 (PMC6865273; doi:10.3389/fgene.2019.01113)
Supplement: Supplementary file 1 [file Table_1.xlsx]

## Sheet: Sheet1
Supplementary Table 1. MIGs are enriched in each of the 341 cell-line essentialomes. Cell line designators (column 1) were derived from Meyers et al., 2017. Statistical significance was determined by Fisher's exact test. MIG=minor intron-containing gene, #=number.
Cancer Cell Line	# Non-Essential MIGs in All Interrogated	# Non-Essential Non-MIGs in All Interrogated	# MIGs in Cell-Line Essentialome	# Non-MIGs in Cell-Line Essentialome	P-value (Fisher's exact test)
CAL78_BONE	488	16061	108	1013	9.29596e-24
SKNMC_BONE	483	15910	113	1164	7.65316e-22
143B_BONE	485	15746	111	1328	8.00841e-17
G292CLONEA141B1_BONE	485	16092	111	982	2.3505e-26
SJSA1_BONE	480	15940	116	1134	3.55456e-24
U2OS_BONE	471	15681	125	1393	1.78609e-21
MOLM13_HAEMATOPOIETIC_AND_LYMPHOID_TISSUE	481	15697	115	1377	1.88177e-17
MV411_HAEMATOPOIETIC_AND_LYMPHOID_TISSUE	466	15565	130	1509	6.74258e-21
NB4_HAEMATOPOIETIC_AND_LYMPHOID_TISSUE	485	15828	111	1246	8.74867e-19
NOMO1_HAEMATOPOIETIC_AND_LYMPHOID_TISSUE	488	15804	108	1270	6.96645e-17
P31FUJ_HAEMATOPOIETIC_AND_LYMPHOID_TISSUE	463	15650	133	1424	2.42998e-24
TF1_HAEMATOPOIETIC_AND_LYMPHOID_TISSUE	479	15809	117	1265	5.0543e-21
THP1_HAEMATOPOIETIC_AND_LYMPHOID_TISSUE	500	16065	96	1009	5.53217e-18
KARPAS299_HAEMATOPOIETIC_AND_LYMPHOID_TISSUE	479	15861	117	1213	1.99236e-22
KIJK_HAEMATOPOIETIC_AND_LYMPHOID_TISSUE	486	15855	110	1219	6.37017e-19
PF382_HAEMATOPOIETIC_AND_LYMPHOID_TISSUE	477	15654	119	1420	3.51661e-18
SUPM2_HAEMATOPOIETIC_AND_LYMPHOID_TISSUE	476	15731	120	1343	1.88988e-20
SUPT1_HAEMATOPOIETIC_AND_LYMPHOID_TISSUE	489	15855	107	1219	1.44012e-17
U937_HAEMATOPOIETIC_AND_LYMPHOID_TISSUE	477	15746	119	1328	2.34632e-20
A2058_SKIN	478	15862	118	1212	6.15387e-23
C32_SKIN	482	15936	114	1138	4.6443e-23
CJM_SKIN	477	15747	119	1327	2.23359e-20
COLO679_SKIN	482	15787	114	1287	6.28262e-19
COLO792_SKIN	480	15780	116	1294	7.81404e-20
COLO800_SKIN	477	15760	119	1314	1.26969e-20
HS294T_SKIN	483	15888	113	1186	3.01174e-21
HS695T_SKIN	486	15784	110	1290	2.86126e-17
HS944T_SKIN	483	15876	113	1198	6.26148e-21
HT144_SKIN	480	15669	116	1405	3.66142e-17
IGR1_SKIN	474	15759	122	1315	4.76075e-22
IGR39_SKIN	487	16091	109	983	3.03603e-25
IPC298_SKIN	480	15823	116	1251	6.58441e-21
K029AX_SKIN	467	15623	129	1451	1.06584e-21
MALME3M_SKIN	506	16150	90	924	1.85308e-17
MDAMB435S_SKIN	477	15782	119	1292	2.85969e-21
MELHO_SKIN	488	15775	108	1299	3.09047e-16
MELJUSO_SKIN	476	15731	120	1343	1.88988e-20
RPMI7951_SKIN	499	16104	97	970	1.59635e-19
RVH421_SKIN	493	15952	103	1122	2.9153e-18
SKMEL24_SKIN	499	16110	97	964	1.07751e-19
SKMEL30_SKIN	494	15955	102	1119	6.77342e-18
UACC257_SKIN	492	15975	104	1099	2.49673e-19
UACC62_SKIN	478	15950	118	1124	1.68997e-25
WM115_SKIN	492	15836	104	1238	5.81993e-16
WM1799_SKIN	486	15841	110	1233	1.19328e-18
WM2664_SKIN	486	15870	110	1204	2.20264e-19
WM793_SKIN	467	15794	129	1280	1.84746e-26
WM983B_SKIN	486	15923	110	1151	9.16901e-21
42MGBA_CENTRAL_NERVOUS_SYSTEM	482	15929	114	1145	7.35852e-23
8MGBA_CENTRAL_NERVOUS_SYSTEM	490	16007	106	1067	3.74901e-21
CAS1_CENTRAL_NERVOUS_SYSTEM	492	16044	104	1030	3.14809e-21
CCFSTTG1_CENTRAL_NERVOUS_SYSTEM	500	16113	96	961	2.70747e-19
DKMG_CENTRAL_NERVOUS_SYSTEM	478	15850	118	1224	1.31256e-22
GAMG_CENTRAL_NERVOUS_SYSTEM	480	16029	116	1045	5.87354e-27
GB1_CENTRAL_NERVOUS_SYSTEM	478	15750	118	1324	5.08796e-20
GI1_CENTRAL_NERVOUS_SYSTEM	490	15898	106	1176	3.45656e-18
H4_CENTRAL_NERVOUS_SYSTEM	476	15760	120	1314	3.47833e-21
HS683_CENTRAL_NERVOUS_SYSTEM	482	15921	114	1153	1.23912e-22
KALS1_CENTRAL_NERVOUS_SYSTEM	472	15940	124	1134	2.39704e-28
KNS42_CENTRAL_NERVOUS_SYSTEM	497	16068	99	1006	1.77131e-19
KNS60_CENTRAL_NERVOUS_SYSTEM	486	15952	110	1122	1.48659e-21
KNS81_CENTRAL_NERVOUS_SYSTEM	483	15815	113	1259	2.47153e-19
KS1_CENTRAL_NERVOUS_SYSTEM	485	15679	111	1395	1.81358e-15
LN18_CENTRAL_NERVOUS_SYSTEM	470	15830	126	1244	5.40484e-26
LN235_CENTRAL_NERVOUS_SYSTEM	482	15999	114	1075	6.12999e-25
LN382_CENTRAL_NERVOUS_SYSTEM	480	15973	116	1101	3.59055e-25
LN443_CENTRAL_NERVOUS_SYSTEM	481	15990	115	1084	3.52988e-25
LNZ308_CENTRAL_NERVOUS_SYSTEM	488	15950	108	1124	1.52824e-20
M059K_CENTRAL_NERVOUS_SYSTEM	485	16006	111	1068	1.30137e-23
SF295_CENTRAL_NERVOUS_SYSTEM	476	15802	120	1272	2.82882e-22
SF767_CENTRAL_NERVOUS_SYSTEM	476	15879	120	1195	2.11169e-24
SNU201_CENTRAL_NERVOUS_SYSTEM	495	16067	101	1007	2.03882e-20
T98G_CENTRAL_NERVOUS_SYSTEM	514	16239	82	835	3.95872e-16
U118MG_CENTRAL_NERVOUS_SYSTEM	487	16002	109	1072	1.73723e-22
U178_CENTRAL_NERVOUS_SYSTEM	486	15745	110	1329	1.8957e-16
U251MG_CENTRAL_NERVOUS_SYSTEM	464	15683	132	1391	7.76631e-25
U343_CENTRAL_NERVOUS_SYSTEM	468	15806	128	1268	2.64534e-26
U87MG_CENTRAL_NERVOUS_SYSTEM	482	15889	114	1185	9.47451e-22
YKG1_CENTRAL_NERVOUS_SYSTEM	481	15944	115	1130	8.63837e-24
D283MED_CENTRAL_NERVOUS_SYSTEM	475	15786	121	1288	3.78816e-22
D341MED_CENTRAL_NERVOUS_SYSTEM	477	15781	119	1293	3.02102e-21
DAOY_CENTRAL_NERVOUS_SYSTEM	484	15972	112	1102	4.16174e-23
ONS76_CENTRAL_NERVOUS_SYSTEM	487	15791	109	1283	5.02978e-17
F5_CENTRAL_NERVOUS_SYSTEM	463	15526	133	1548	2.44139e-21
CHP212_AUTONOMIC_GANGLIA	474	15814	122	1260	1.48081e-23
IMR32_AUTONOMIC_GANGLIA	501	15963	95	1111	4.88095e-15
KELLY_AUTONOMIC_GANGLIA	470	15661	126	1413	1.86642e-21
KPNYN_AUTONOMIC_GANGLIA	515	16091	81	983	4.31191e-12
MHHNB11_AUTONOMIC_GANGLIA	490	15817	106	1257	2.28096e-16
NB1_AUTONOMIC_GANGLIA	478	15590	118	1484	2.39841e-16
SIMA_AUTONOMIC_GANGLIA	491	15805	105	1269	1.15034e-15
SKNAS_AUTONOMIC_GANGLIA	465	15791	131	1283	2.1654e-27
SKNBE2_AUTONOMIC_GANGLIA	475	15760	121	1314	1.23428e-21
SKNDZ_AUTONOMIC_GANGLIA	487	15962	109	1112	2.38758e-21
SKNFI_AUTONOMIC_GANGLIA	503	16096	93	978	2.06068e-17
AU565_BREAST	479	15809	117	1265	5.0543e-21
BT549_BREAST	477	15906	119	1168	1.09499e-24
CAL51_BREAST	469	15699	127	1375	7.38853e-23
CAMA1_BREAST	493	15951	103	1123	3.07745e-18
DU4475_BREAST	496	15876	100	1198	5.30641e-15
EFM19_BREAST	486	15839	110	1235	1.31909e-18
HCC1143_BREAST	476	15738	120	1336	1.33309e-20
HCC1395_BREAST	499	16042	97	1032	1.1667e-17
HCC1419_BREAST	497	15894	99	1180	3.73173e-15
HCC1428_BREAST	485	15883	111	1191	4.19445e-20
HCC1806_BREAST	481	15822	115	1252	1.89224e-20
HCC1937_BREAST	499	16020	97	1054	2.96008e-17
HCC1954_BREAST	486	15831	110	1243	1.99419e-18
HCC202_BREAST	511	16049	85	1025	8.56931e-13
HMC18_BREAST	480	15847	116	1227	1.41556e-21
HS578T_BREAST	490	15981	106	1093	1.97183e-20
JIMT1_BREAST	468	15759	128	1315	5.77517e-25
KPL1_BREAST	485	15703	111	1371	5.67697e-16
MDAMB157_BREAST	498	16127	98	947	1.10541e-20
MDAMB231_BREAST	473	15784	123	1290	3.1874e-23
MDAMB415_BREAST	501	16022	95	1052	2.8427e-16
MDAMB436_BREAST	488	15947	108	1127	1.84e-20
MDAMB453_BREAST	492	15850	104	1224	3.25552e-16
MDAMB468_BREAST	481	15774	115	1300	4.30916e-19
SKBR3_BREAST	485	15953	111	1121	4.55405e-22
ZR751_BREAST	480	15862	116	1212	5.6351e-22
59M_OVARY	489	15907	107	1167	6.03449e-19
A2780_OVARY	466	15615	130	1459	3.79949e-22
CAOV3_OVARY	478	15771	118	1303	1.93641e-20
COV318_OVARY	498	15950	98	1124	6.3864e-16
COV362_OVARY	492	15986	104	1088	1.2771e-19
COV434_OVARY	468	15636	128	1438	9.39244e-22
COV504_OVARY	488	15934	108	1140	4.07985e-20
COV644_OVARY	515	16251	81	823	5.47198e-16
EFO21_OVARY	487	15998	109	1076	2.27165e-22
EFO27_OVARY	476	15810	120	1264	1.735e-22
ES2_OVARY	478	15856	118	1218	8.99938e-23
HEYA8_OVARY	479	15832	117	1242	1.19003e-21
JHOC5_OVARY	477	15769	119	1305	5.92023e-21
JHOM1_OVARY	491	16010	105	1064	9.4367e-21
JHOS2_OVARY	489	16008	107	1066	1.13831e-21
JHOS4_OVARY	491	15937	105	1137	8.90884e-19
KURAMOCHI_OVARY	495	16073	101	1001	1.37276e-20
MCAS_OVARY	481	15938	115	1136	1.29357e-23
OAW28_OVARY	473	15856	123	1218	3.07372e-25
OV7_OVARY	486	16013	110	1061	2.58008e-23
OV90_OVARY	479	15896	117	1178	2.12038e-23
OVCAR8_OVARY	475	15755	121	1319	1.62982e-21
OVISE_OVARY	475	15820	121	1254	3.09192e-23
OVK18_OVARY	475	15641	121	1433	1.13781e-18
OVMANA_OVARY	495	16000	101	1074	2.10289e-18
OVTOKO_OVARY	492	15896	104	1178	2.40978e-17
RKN_SOFT_TISSUE	495	16112	101	962	9.65545e-22
RMUGS_OVARY	506	16042	90	1032	1.41755e-14
SKOV3_OVARY	499	16163	97	911	2.86429e-21
SNU8_OVARY	458	15640	138	1434	1.36579e-26
SNU840_OVARY	484	15774	112	1300	8.74304e-18
TOV21G_OVARY	465	15594	131	1480	5.51481e-22
ESS1_ENDOMETRIUM	484	15860	112	1214	5.00364e-20
HEC1A_ENDOMETRIUM	474	15595	122	1479	3.97144e-18
HEC1B_ENDOMETRIUM	503	16077	93	997	8.08826e-17
HEC251_ENDOMETRIUM	477	15787	119	1287	2.18485e-21
HEC50B_ENDOMETRIUM	472	15584	124	1490	1.28931e-18
HEC59_ENDOMETRIUM	494	15795	102	1279	3.68231e-14
HEC6_ENDOMETRIUM	497	15952	99	1122	1.71126e-16
KLE_ENDOMETRIUM	492	15983	104	1091	1.5348e-19
MFE319_ENDOMETRIUM	483	15903	113	1171	1.18821e-21
SNGM_ENDOMETRIUM	487	15823	109	1251	9.27375e-18
SNU685_ENDOMETRIUM	485	15903	111	1171	1.05469e-20
TEN_ENDOMETRIUM	468	15820	128	1254	1.02356e-26
5637_URINARY_TRACT	474	15778	122	1296	2.2859e-22
639V_URINARY_TRACT	483	15855	113	1219	2.42117e-20
647V_URINARY_TRACT	483	15868	113	1206	1.37658e-20
BC3C_URINARY_TRACT	481	15967	115	1107	1.78667e-24
BFTC905_URINARY_TRACT	476	15776	120	1298	1.4348e-21
CAL29_URINARY_TRACT	473	15868	123	1206	1.36573e-25
HT1197_URINARY_TRACT	481	15739	115	1335	2.65568e-18
HT1376_URINARY_TRACT	507	16143	89	931	8.34343e-17
JMSU1_URINARY_TRACT	488	15852	108	1222	4.75454e-18
KMBC2_URINARY_TRACT	494	15963	102	1111	4.3735e-18
KU1919_URINARY_TRACT	480	15826	116	1248	5.68287e-21
RT112_URINARY_TRACT	479	15928	117	1146	2.51452e-24
RT11284_URINARY_TRACT	472	15778	124	1296	1.53125e-23
RT4_URINARY_TRACT	483	15590	113	1484	1.91012e-14
SCABER_URINARY_TRACT	465	15784	131	1290	3.49136e-27
T24_URINARY_TRACT	478	15794	118	1280	4.11718e-21
TCCSUP_URINARY_TRACT	476	15882	120	1192	1.72921e-24
UMUC3_URINARY_TRACT	485	15865	111	1209	1.04674e-19
VMCUB1_URINARY_TRACT	484	15858	112	1216	5.57003e-20
BFTC909_KIDNEY	486	15975	110	1099	3.34599e-22
769P_KIDNEY	483	15860	113	1214	1.90378e-20
786O_KIDNEY	480	15903	116	1171	4.17124e-23
CAKI1_KIDNEY	494	15881	102	1193	5.55773e-16
CAKI2_KIDNEY	496	16023	100	1051	9.86088e-19
KMRC1_KIDNEY	495	15880	101	1194	1.2137e-15
KMRC20_KIDNEY	487	15900	109	1174	1.21155e-19
OSRC2_KIDNEY	494	16071	102	1003	5.04666e-21
RCC10RGB_KIDNEY	487	15912	109	1162	7.40952e-20
SLR20_KIDNEY	471	15732	125	1342	9.94623e-23
SLR23_KIDNEY	479	15803	117	1271	6.97464e-21
SLR26_KIDNEY	491	16032	105	1042	2.24533e-21
SNU349_KIDNEY	492	16042	104	1032	3.59441e-21
TUHR10TKB_KIDNEY	518	16234	78	840	4.48532e-14
TUHR4TKB_KIDNEY	488	15974	108	1100	3.37172e-21
UOK101_KIDNEY	480	15803	116	1271	1.95347e-20
KYSE180_OESOPHAGUS	478	15771	118	1303	1.93641e-20
KYSE270_OESOPHAGUS	486	15738	110	1336	3.89539e-16
KYSE30_OESOPHAGUS	478	15840	118	1234	2.44764e-22
KYSE410_OESOPHAGUS	486	15925	110	1149	8.105e-21
KYSE450_OESOPHAGUS	486	15882	110	1192	1.14334e-19
KYSE70_OESOPHAGUS	487	15921	109	1153	3.05836e-20
OE21_OESOPHAGUS	482	15757	114	1317	2.00188e-18
OE33_OESOPHAGUS	503	16134	93	940	1.93176e-18
TE1_OESOPHAGUS	500	16078	96	996	2.49465e-18
TE5_OESOPHAGUS	480	15742	116	1332	6.25561e-19
AGS_STOMACH	477	15696	119	1378	4.91046e-19
FU97_STOMACH	507	15987	89	1087	5.10281e-13
GCIY_STOMACH	472	15643	124	1431	5.74945e-20
GSS_STOMACH	504	15977	92	1097	4.6343e-14
HGC27_STOMACH	486	15818	110	1256	4.82285e-18
MKN45_STOMACH	470	15633	126	1441	9.15612e-21
NUGC3_STOMACH	474	15659	122	1415	1.57365e-19
SH10TC_STOMACH	476	15820	120	1254	9.3577e-23
SNU1_STOMACH	479	15753	117	1321	1.82091e-19
DLD1_LARGE_INTESTINE	465	15638	131	1436	5.51721e-23
C2BBE1_LARGE_INTESTINE	488	15972	108	1102	3.83112e-21
CCK81_LARGE_INTESTINE	501	15845	95	1229	1.80001e-12
CL40_LARGE_INTESTINE	477	15841	119	1233	7.62035e-23
COLO678_LARGE_INTESTINE	500	16064	96	1010	5.87805e-18
HCC56_LARGE_INTESTINE	476	15741	120	1333	1.15844e-20
HT115_LARGE_INTESTINE	466	15635	130	1439	1.38119e-22
HT55_LARGE_INTESTINE	496	15984	100	1090	1.03625e-17
KM12_LARGE_INTESTINE	480	15748	116	1326	4.76452e-19
LOVO_LARGE_INTESTINE	479	15680	117	1394	6.92367e-18
LS1034_LARGE_INTESTINE	482	15805	114	1269	1.55875e-19
LS180_LARGE_INTESTINE	481	15678	115	1396	5.77678e-17
LS513_LARGE_INTESTINE	478	15698	118	1376	9.91237e-19
MDST8_LARGE_INTESTINE	472	15760	124	1314	4.64247e-23
NCIH716_LARGE_INTESTINE	493	15918	103	1156	2.07551e-17
NCIH747_LARGE_INTESTINE	495	15958	101	1116	2.30392e-17
OUMS23_LARGE_INTESTINE	486	15870	110	1204	2.20264e-19
RKO_LARGE_INTESTINE	471	15647	125	1427	1.21082e-20
SNU503_LARGE_INTESTINE	507	16096	89	978	1.35567e-15
SW1463_LARGE_INTESTINE	493	15984	103	1090	4.22547e-19
SW403_LARGE_INTESTINE	487	15599	109	1475	5.13349e-13
SW48_LARGE_INTESTINE	486	15766	110	1308	9.44409e-17
SW620_LARGE_INTESTINE	476	15646	120	1428	2.0849e-18
SW837_LARGE_INTESTINE	484	15900	112	1174	4.28032e-21
T84_LARGE_INTESTINE	484	15841	112	1233	2.13654e-19
BHY_UPPER_AERODIGESTIVE_TRACT	476	15912	120	1162	2.25397e-25
BICR22_UPPER_AERODIGESTIVE_TRACT	479	15842	117	1232	6.46981e-22
BICR6_UPPER_AERODIGESTIVE_TRACT	480	15877	116	1197	2.20636e-22
CAL27_UPPER_AERODIGESTIVE_TRACT	464	15615	132	1459	5.35386e-23
DETROIT562_UPPER_AERODIGESTIVE_TRACT	506	16105	90	969	3.33587e-16
FADU_UPPER_AERODIGESTIVE_TRACT	484	15863	112	1211	4.27401e-20
HSC3_UPPER_AERODIGESTIVE_TRACT	501	16000	95	1074	6.92253e-16
PECAPJ34CLONEC12_UPPER_AERODIGESTIVE_TRACT	468	15664	128	1410	2.46774e-22
A549_LUNG	488	15864	108	1210	2.57896e-18
ABC1_LUNG	472	15731	124	1343	2.79378e-22
CALU6_LUNG	490	16067	106	1007	6.47921e-23
CHAGOK1_LUNG	484	15977	112	1097	2.96939e-23
EKVX_LUNG	488	15865	108	1209	2.45679e-18
EPLC272H_LUNG	481	15902	115	1172	1.37179e-22
HARA_LUNG	478	15693	118	1381	1.20954e-18
HCC1359_LUNG	491	16081	105	993	7.83082e-23
HCC15_LUNG	487	15861	109	1213	1.18072e-18
HCC827_LUNG	473	15758	123	1316	1.97093e-22
HCC95_LUNG	487	15758	109	1316	2.60841e-16
HOP62_LUNG	486	15930	110	1144	5.9462e-21
KNS62_LUNG	475	15718	121	1356	1.37901e-20
LCLC103H_LUNG	488	15995	108	1079	8.64134e-22
LK2_LUNG	469	15703	127	1371	5.97246e-23
LUDLU1_LUNG	497	16021	99	1053	4.95948e-18
LXF289_LUNG	477	15807	119	1267	9.18563e-22
MORCPR_LUNG	470	15615	126	1459	2.93144e-20
NCIH1299_LUNG	499	16046	97	1028	6.01187e-18
NCIH1437_LUNG	476	15759	120	1315	3.68111e-21
NCIH1581_LUNG	481	15790	115	1284	1.24312e-19
NCIH1650_LUNG	482	15733	114	1341	7.44409e-18
NCIH1693_LUNG	487	15971	109	1103	1.33963e-21
NCIH1703_LUNG	463	15628	133	1446	7.43119e-24
NCIH1792_LUNG	480	15908	116	1166	3.00976e-23
NCIH1944_LUNG	487	15828	109	1246	7.55543e-18
NCIH2023_LUNG	479	15852	117	1222	3.49218e-22
NCIH2030_LUNG	481	15874	115	1200	8.02556e-22
NCIH2087_LUNG	483	15863	113	1211	1.66838e-20
NCIH2110_LUNG	487	15850	109	1224	1.98735e-18
NCIH2122_LUNG	481	15808	115	1266	6.04572e-20
NCIH2126_LUNG	493	15956	103	1118	2.35498e-18
NCIH2170_LUNG	497	16024	99	1050	2.69708e-18
NCIH2172_LUNG	489	15839	107	1235	2.74251e-17
NCIH2291_LUNG	487	15984	109	1090	5.74505e-22
NCIH23_LUNG	476	15660	120	1414	8.70726e-19
NCIH322_LUNG	483	15745	113	1329	1.07289e-17
NCIH441_LUNG	471	15702	125	1372	7.72299e-22
NCIH460_LUNG	478	15856	118	1218	8.99938e-23
NCIH520_LUNG	480	15804	116	1270	1.84642e-20
NCIH838_LUNG	478	15874	118	1200	2.8543e-23
NCIN87_STOMACH	499	15881	97	1193	6.79398e-14
PC14_LUNG	472	15799	124	1275	4.08107e-24
RERFLCAD1_LUNG	487	15969	109	1105	1.52408e-21
RERFLCAI_LUNG	480	16010	116	1064	2.4499e-26
SKMES1_LUNG	490	15941	106	1133	2.97764e-19
CORL279_LUNG	498	15931	98	1143	1.41732e-15
CORL47_LUNG	495	15923	101	1151	1.58394e-16
8305C_THYROID	482	16011	114	1063	2.58365e-25
ASPC1_PANCREAS	476	15795	120	1279	6.16887e-22
CFPAC1_PANCREAS	481	15888	115	1186	3.34289e-22
DANG_PANCREAS	466	15779	130	1295	1.57551e-26
HS766T_PANCREAS	472	15837	124	1237	3.44102e-25
HUPT3_PANCREAS	461	15575	135	1499	2.02594e-23
KP2_PANCREAS	485	15913	111	1161	5.71421e-21
KP3_PANCREAS	490	15959	106	1115	7.6905e-20
KP4_PANCREAS	476	15696	120	1378	1.30967e-19
MIAPACA2_PANCREAS	470	15661	126	1413	1.86642e-21
PANC0203_PANCREAS	480	15928	116	1146	7.99714e-24
PANC0403_PANCREAS	482	15942	114	1132	3.12048e-23
PANC1005_PANCREAS	482	15841	114	1233	1.86247e-20
PATU8988S_PANCREAS	494	15962	102	1112	4.616e-18
PK1_PANCREAS	478	15919	118	1155	1.4492e-24
PK45H_PANCREAS	497	16084	99	990	6.3051e-20
PSN1_PANCREAS	479	15675	117	1399	8.0375e-18
SNU213_PANCREAS	475	15958	121	1116	2.5291e-27
SNU410_PANCREAS	485	16009	111	1065	1.0564e-23
T3M4_PANCREAS	476	15776	120	1298	1.4348e-21
SUIT2_PANCREAS	484	15888	112	1186	8.9065e-21
TCCPAN2_PANCREAS	475	15818	121	1256	3.5057e-23
YAPC_PANCREAS	479	15916	117	1158	5.6479e-24
HLF_LIVER	493	16056	103	1018	4.4088e-21
HUH1_LIVER	488	15897	108	1177	3.794e-19
HUH6_LIVER	490	15865	106	1209	2.2407e-17
HUH7_LIVER	483	15836	113	1238	6.7703e-20
JHH1_LIVER	482	15904	114	1170	3.6875e-22
JHH4_LIVER	488	15957	108	1117	9.8821e-21
JHH5_LIVER	489	15851	107	1223	1.6511e-17
JHH7_LIVER	470	15725	126	1349	5.4465e-23
LI7_LIVER	475	15933	121	1141	1.5616e-26
PLCPRF5_LIVER	492	15866	104	1208	1.2235e-16
SKHEP1_LIVER	481	15836	115	1238	9.0655e-21
SNU398_LIVER	486	15649	110	1425	1.9898e-14
SNU449_LIVER	487	15923	109	1151	2.7089e-20
G401_SOFT_TISSUE	468	15583	128	1491	1.8592e-20
HS729_SOFT_TISSUE	485	15919	111	1155	3.9415e-21
HT1080_SOFT_TISSUE	485	15872	111	1202	7.1773e-20
RD_SOFT_TISSUE	474	15761	122	1313	4.3113e-22
RH30_SOFT_TISSUE	491	16001	105	1073	1.6775e-20
